# Supplementary material for: MTCH2 Deficiency Promotes E2F4/TFRC‐Mediated Ferroptosis and Sensitizes Colorectal Cancer Liver Metastasis to Sorafenib
Source: Adv Sci (Weinh). 2025 Jul 2;12(36):e00019. doi: 10.1002/advs.202500019 (PMC12463053; doi:10.1002/advs.202500019)
Supplement: Supplementary file 4 — Supporting Information [file ADVS-12-e00019-s006.csv]

Supplementary Table S3. GSEA Hallmark ferroptosis gene set data for Figure 3A.
NAME	SYMBOL	TITLE	RANK IN GENE LIST	RANK METRIC SCORE	RUNNING ES	CORE ENRICHMENT
row_0	HBA1	na	286	0.215844199	-0.009451794	No
row_1	MIR324	na	675	0.160928875	-0.02281579	No
row_2	MEG8	na	676	0.160906911	-0.022155445	No
row_3	MIR27A	na	1063	0.126404807	-0.035588834	No
row_4	LINC00472	na	1105	0.123294838	-0.03656481	No
row_5	NEAT1	na	1377	0.101269342	-0.045944624	No
row_6	PROK2	na	1537	0.08886157	-0.05132707	No
row_7	PTGS2	na	2402	0.033519421	-0.08241918	No
row_8	IL1B	na	2446	0.031179193	-0.083845474	No
row_9	MMP13	na	2952	0.006934823	-0.102070466	No
row_10	ALB	na	3010	0.005279188	-0.10410909	No
row_11	CP	na	3063	0.003179101	-0.105975606	No
row_12	CYP4F8	na	3078	0.002533185	-0.10647125	No
row_13	PANX2	na	3137	4.55E-04	-0.108565815	No
row_14	HAMP	na	3386	-0.008603286	-0.11749458	No
row_15	HOTAIR	na	3458	-0.011315519	-0.120014474	No
row_16	TF	na	3561	-0.015667578	-0.123637006	No
row_17	IDO1	na	3616	-0.017633883	-0.12551649	No
row_18	ANGPTL7	na	3765	-0.022975067	-0.13077173	No
row_19	SLC2A3	na	3856	-0.025937062	-0.13391837	No
row_20	MEG3	na	3948	-0.028649071	-0.13709004	No
row_21	GALNT14	na	4117	-0.034201294	-0.14302212	No
row_22	PLIN4	na	4137	-0.034819283	-0.14356598	No
row_23	FLT3	na	4362	-0.042092826	-0.15148982	No
row_24	TP63	na	4443	-0.044991683	-0.15419681	No
row_25	FABP4	na	4485	-0.046203941	-0.15548916	No
row_26	ALOX15B	na	4564	-0.048502002	-0.15810946	No
row_27	NOX5	na	4774	-0.054589838	-0.16543983	No
row_28	SOCS1	na	4886	-0.057724841	-0.16921508	No
row_29	AQP5	na	4895	-0.058125179	-0.1692657	No
row_30	NOX4	na	4985	-0.06094506	-0.17223254	No
row_31	CPEB1	na	5149	-0.064661726	-0.17785887	No
row_32	BEX1	na	5177	-0.065521836	-0.1785659	No
row_33	H19	na	5294	-0.068641625	-0.18247707	No
row_34	MIR9-3HG	na	5299	-0.068807386	-0.18233928	No
row_35	AQP3	na	5336	-0.069787443	-0.18335411	No
row_36	IFNG	na	5341	-0.069874965	-0.18321194	No
row_37	MT3	na	5384	-0.07107804	-0.18443835	No
row_38	ALOXE3	na	5392	-0.071223438	-0.18439907	No
row_39	GRIA3	na	5411	-0.071607985	-0.18475582	No
row_40	MIOX	na	5507	-0.073907442	-0.18788633	No
row_41	MYCN	na	5591	-0.075828701	-0.19057521	No
row_42	FNDC5	na	5623	-0.076627277	-0.19138125	No
row_43	AR	na	5722	-0.079461403	-0.1945974	No
row_44	RGS4	na	5755	-0.080174536	-0.19542502	No
row_45	KLF2	na	5778	-0.080636099	-0.1958893	No
row_46	CAV1	na	5850	-0.082590446	-0.19811668	No
row_47	IL6	na	5953	-0.085154742	-0.20145404	No
row_48	PRKAA2	na	6099	-0.088648558	-0.20633133	No
row_49	CDKN2A	na	6216	-0.091297433	-0.21014953	No
row_50	DDR2	na	6332	-0.094136566	-0.21391992	No
row_51	SNCA	na	6360	-0.094925046	-0.2145063	No
row_52	LINC01833	na	6475	-0.097443514	-0.21822697	No
row_53	NNMT	na	6518	-0.098391928	-0.2193413	No
row_54	ALOX12B	na	6682	-0.10205888	-0.22481416	No
row_55	ARHGEF26-AS1	na	6904	-0.107036747	-0.23236303	No
row_56	ZEB1	na	7055	-0.110623591	-0.23733087	No
row_57	ALOX5	na	7091	-0.11155799	-0.23813814	No
row_58	MS4A15	na	7198	-0.114009269	-0.24150167	No
row_59	TGFB1	na	7202	-0.114028767	-0.24114214	No
row_60	NCF2	na	7255	-0.115012288	-0.2425497	No
row_61	LCN2	na	7306	-0.116152801	-0.2438803	No
row_62	CYBB	na	7339	-0.11684227	-0.24455744	No
row_63	DRD5	na	7484	-0.120196648	-0.24926911	No
row_64	TFAP2A	na	7786	-0.126552567	-0.25962952	No
row_65	TRIM46	na	7809	-0.127101898	-0.2599031	No
row_66	TRIB2	na	7985	-0.130877435	-0.26569146	No
row_67	PARP15	na	8145	-0.134809121	-0.27088535	No
row_68	NOS2	na	8242	-0.137344509	-0.27379167	No
row_69	SLC2A14	na	8292	-0.138429046	-0.27499467	No
row_70	DUOX2	na	8429	-0.141663894	-0.2793291	No
row_71	DUOX1	na	8483	-0.142719105	-0.28065908	No
row_72	WWTR1	na	8530	-0.143890172	-0.28173128	No
row_73	CDO1	na	8784	-0.149754226	-0.2902615	No
row_74	MDM4	na	8838	-0.151274025	-0.2915564	No
row_75	SOX2	na	9020	-0.154785186	-0.29746348	No
row_76	LIFR	na	9023	-0.154829219	-0.29690036	No
row_77	CREB5	na	9238	-0.159597158	-0.30398053	No
row_78	CA9	na	9385	-0.162736192	-0.3085899	No
row_79	FADS2	na	9535	-0.165748745	-0.31329536	No
row_80	DPEP1	na	9612	-0.167394131	-0.31535545	No
row_81	CXCL2	na	9691	-0.16939114	-0.31747964	No
row_82	DRD4	na	9819	-0.172095969	-0.32136384	No
row_83	PDK4	na	9892	-0.1738832	-0.3232527	No
row_84	TIMP1	na	9948	-0.175181329	-0.32452178	No
row_85	TMSB4Y	na	9956	-0.17537941	-0.32405505	No
row_86	ATP6V1G2	na	10051	-0.17756857	-0.326724	No
row_87	SLC7A11	na	10662	-0.191901937	-0.34798518	No
row_88	COX4I2	na	10838	-0.195872754	-0.3535068	No
row_89	ADAM23	na	10908	-0.197390929	-0.35519075	No
row_90	HCAR1	na	11112	-0.201524764	-0.36170125	No
row_91	AKR1C1	na	11172	-0.202658653	-0.36300212	No
row_92	TLR4	na	11294	-0.205402732	-0.36653277	No
row_93	TFR2	na	11308	-0.205757096	-0.36615825	No
row_94	GDF15	na	11450	-0.209324658	-0.37039572	No
row_95	RBMS1	na	11502	-0.210448802	-0.37137547	No
row_96	GSTM1	na	11563	-0.211964652	-0.37267432	No
row_97	QSOX1	na	11607	-0.212545544	-0.3733563	No
row_98	DPP4	na	11665	-0.2140425	-0.37453818	No
row_99	BLOC1S5-TXNDC5	na	11718	-0.215675235	-0.37553263	No
row_100	GJA1	na	12031	-0.223208874	-0.385894	No
row_101	CBS	na	12041	-0.223369241	-0.3853026	No
row_102	TFAP2C	na	12220	-0.22805658	-0.3908006	No
row_103	HIC1	na	12365	-0.231755197	-0.39505443	No
row_104	ALOX15	na	12457	-0.234004036	-0.39738333	No
row_105	NR4A1	na	12461	-0.234157398	-0.3965308	No
row_106	AKR1C2	na	12480	-0.234692007	-0.39621827	No
row_107	TYRO3	na	12539	-0.236119539	-0.3973457	No
row_108	DUSP1	na	12540	-0.236148447	-0.39637658	No
row_109	ATF3	na	12550	-0.236416832	-0.39573163	No
row_110	ENPP2	na	12856	-0.244728312	-0.40575168	No
row_111	SLC2A1	na	12990	-0.248166636	-0.40954056	No
row_112	MT1G	na	13009	-0.248675704	-0.40917063	No
row_113	TSC22D3	na	13011	-0.248732388	-0.408186	No
row_114	CLTRN	na	13067	-0.250108331	-0.4091476	No
row_115	SLC2A12	na	13071	-0.250307292	-0.40822878	No
row_116	AQP8	na	13083	-0.250732452	-0.4075974	No
row_117	RARRES2	na	13227	-0.254748732	-0.41172072	No
row_118	IL33	na	13365	-0.25896281	-0.4156099	No
row_119	ALOX12	na	13419	-0.260986954	-0.41645455	No
row_120	MEF2C	na	13552	-0.265035301	-0.42013806	No
row_121	TGFBR1	na	13583	-0.265958786	-0.42013097	No
row_122	AMN	na	13584	-0.265972078	-0.41903943	No
row_123	SLC2A6	na	13646	-0.268522739	-0.42014232	No
row_124	ATM	na	13683	-0.269869119	-0.42033604	No
row_125	MDM2	na	13795	-0.273350805	-0.42322636	No
row_126	MUC1	na	14023	-0.280698061	-0.43027943	No
row_127	FZD7	na	14046	-0.281246573	-0.42992043	No
row_128	PARP8	na	14120	-0.283628076	-0.43139505	No
row_129	LINC00618	na	14444	-0.29392603	-0.4418638	No
row_130	TERT	na	14642	-0.29960829	-0.4477549	No
row_131	ACSL1	na	14668	-0.300360173	-0.44742587	No
row_132	EGR1	na	14669	-0.300375074	-0.44619316	No
row_133	TXNIP	na	14672	-0.300445825	-0.44503245	No
row_134	LINC00336	na	14784	-0.30363363	-0.44779852	No
row_135	MIB2	na	14816	-0.304596007	-0.44766897	No
row_136	NUPR1	na	14860	-0.305852681	-0.44796804	No
row_137	PVT1	na	14884	-0.30659309	-0.44754118	No
row_138	HSPB1	na	14955	-0.308987647	-0.44880328	No
row_139	FADS1	na	14960	-0.309146106	-0.44767916	No
row_140	CTSB	na	15173	-0.316677511	-0.45404238	No
row_141	RICTOR	na	15188	-0.317151994	-0.45324686	No
row_142	PARP14	na	15274	-0.320177168	-0.45500526	No
row_143	BNIP3	na	15309	-0.321426153	-0.45491508	No
row_144	PML	na	15362	-0.323262602	-0.455468	No
row_145	ASAH2	na	15364	-0.323386908	-0.45417702	No
row_146	CHAC1	na	15484	-0.327879697	-0.45713273	No
row_147	MT1DP	na	15495	-0.328146279	-0.4561475	No
row_148	GABARAPL1	na	15787	-0.338433504	-0.46527693	No
row_149	DDIT4	na	15899	-0.342952996	-0.46788162	No
row_150	MIB1	na	16028	-0.347382993	-0.47108263	No
row_151	PEX6	na	16097	-0.349723428	-0.47210526	No
row_152	ARRDC3	na	16107	-0.350190282	-0.47099343	No
row_153	PARP6	na	16126	-0.351072848	-0.47020328	No
row_154	CAPG	na	16159	-0.352444172	-0.46991354	No
row_155	HIF1A	na	16160	-0.352447242	-0.46846715	No
row_156	ENO3	na	16190	-0.353601456	-0.46806422	No
row_157	ASMTL-AS1	na	16326	-0.358977348	-0.47147062	No
row_158	ADAMTS13	na	16336	-0.359526843	-0.47032046	No
row_159	HELLS	na	16345	-0.359761566	-0.46913323	No
row_160	PARP11	na	16497	-0.366179019	-0.4730884	No
row_161	ZFP36	na	16504	-0.366324931	-0.47180194	No
row_162	GLS2	na	16506	-0.366377383	-0.4703345	No
row_163	PPP1R13L	na	16564	-0.36881879	-0.4708812	No
row_164	NT5DC2	na	16676	-0.373813123	-0.47335923	No
row_165	TNFAIP3	na	16757	-0.376973003	-0.47470382	No
row_166	PROM2	na	16800	-0.37858057	-0.47466826	No
row_167	STING1	na	16806	-0.3787615	-0.4732946	No
row_168	VLDLR	na	17051	-0.389881015	-0.48051405	No
row_169	KLHL24	na	17165	-0.39506188	-0.48297718	No
row_170	CGAS	na	17237	-0.39827773	-0.483909	No
row_171	HMOX1	na	17310	-0.400987923	-0.48486587	No
row_172	CDKN1A	na	17327	-0.401678592	-0.48379573	No
row_173	SMPD1	na	17374	-0.403552443	-0.4838023	No
row_174	BACH1	na	17405	-0.405345678	-0.48322317	No
row_175	ACSL4	na	17426	-0.406044006	-0.4822797	No
row_176	CD82	na	17542	-0.41062358	-0.48475125	No
row_177	PARP9	na	17601	-0.413523436	-0.48515064	No
row_178	NR1D1	na	17620	-0.414250225	-0.4841012	No
row_179	SLC40A1	na	17784	-0.421843797	-0.48826173	No
row_180	PIK3CA	na	17812	-0.423246741	-0.48750067	No
row_181	SREBF1	na	17817	-0.423442274	-0.4859075	No
row_182	EPAS1	na	17843	-0.424805373	-0.48506778	No
row_183	AKR1C3	na	17924	-0.42778185	-0.48620382	No
row_184	MAP3K5	na	17999	-0.430789471	-0.48711067	No
row_185	LGMN	na	18009	-0.431308478	-0.48566595	No
row_186	PARP10	na	18090	-0.434545785	-0.48677424	No
row_187	TRIB3	na	18091	-0.434563547	-0.48499084	No
row_188	ULK2	na	18094	-0.434655577	-0.48327935	No
row_189	NQO1	na	18271	-0.442494243	-0.48782498	No
row_190	SLC2A8	na	18335	-0.445221186	-0.488275	Yes
row_191	CYGB	na	18339	-0.445276082	-0.48655605	Yes
row_192	GAA	na	18343	-0.44539991	-0.4848366	Yes
row_193	SLC1A5	na	18344	-0.445407987	-0.4830087	Yes
row_194	ANO6	na	18433	-0.449294776	-0.48434564	Yes
row_195	TTPA	na	18508	-0.451869398	-0.48516598	Yes
row_196	EGFR	na	18621	-0.456881195	-0.48733926	Yes
row_197	SCD	na	18659	-0.45849517	-0.48679504	Yes
row_198	CD44	na	18668	-0.458676875	-0.48520184	Yes
row_199	JUN	na	18678	-0.459016681	-0.48364338	Yes
row_200	NR5A2	na	18721	-0.461235464	-0.48326862	Yes
row_201	PRKCA	na	18783	-0.463910282	-0.48356965	Yes
row_202	NEDD4	na	18815	-0.465145499	-0.48278123	Yes
row_203	LPIN1	na	18829	-0.465994686	-0.48133874	Yes
row_204	ZNF419	na	18864	-0.467673808	-0.4806484	Yes
row_205	SAT1	na	18868	-0.467788965	-0.47883707	Yes
row_206	NDRG1	na	18893	-0.46887973	-0.4777803	Yes
row_207	HILPDA	na	18938	-0.470532238	-0.4774397	Yes
row_208	ETV4	na	19043	-0.474929124	-0.47924978	Yes
row_209	SFN	na	19244	-0.484298319	-0.48449135	Yes
row_210	NOX1	na	19293	-0.487211317	-0.48422685	Yes
row_211	GSTZ1	na	19319	-0.488420039	-0.48312604	Yes
row_212	PLIN2	na	19343	-0.489665657	-0.48194787	Yes
row_213	PIEZO1	na	19401	-0.492097974	-0.48198864	Yes
row_214	ZFAS1	na	19469	-0.495483786	-0.48237696	Yes
row_215	VEGFA	na	19553	-0.499455601	-0.4833273	Yes
row_216	FURIN	na	19562	-0.499912649	-0.48156488	Yes
row_217	PARP3	na	19579	-0.500599444	-0.4800888	Yes
row_218	ACOT1	na	19585	-0.501029372	-0.47821334	Yes
row_219	RPL8	na	19650	-0.50369662	-0.47845954	Yes
row_220	PARP12	na	19735	-0.507930696	-0.47941124	Yes
row_221	SLC11A2	na	19747	-0.508623898	-0.4777215	Yes
row_222	CHP1	na	19755	-0.508913338	-0.475886	Yes
row_223	ARNTL	na	19757	-0.50896138	-0.4738334	Yes
row_224	USP11	na	19765	-0.509200454	-0.47199672	Yes
row_225	PTEN	na	19788	-0.510047913	-0.4706987	Yes
row_226	SLC7A5	na	19795	-0.510596752	-0.46882015	Yes
row_227	FBXW7	na	19848	-0.513177156	-0.4685937	Yes
row_228	SMAD7	na	19865	-0.514104426	-0.46706218	Yes
row_229	ELOVL5	na	19867	-0.514222443	-0.46498802	Yes
row_230	TP53	na	19894	-0.515541196	-0.46381205	Yes
row_231	CBR1	na	19919	-0.516725659	-0.46255895	Yes
row_232	ULK1	na	19999	-0.521389067	-0.46327472	Yes
row_233	PHF21A	na	20020	-0.522319257	-0.46185407	Yes
row_234	GPX4	na	20039	-0.523301423	-0.46035713	Yes
row_235	DDIT3	na	20102	-0.526136458	-0.4604389	Yes
row_236	SRXN1	na	20107	-0.526391685	-0.45842323	Yes
row_237	KDM5A	na	20170	-0.528724968	-0.45849442	Yes
row_238	NF2	na	20183	-0.529320717	-0.45675588	Yes
row_239	KDM6B	na	20227	-0.531451464	-0.4561291	Yes
row_240	NEDD4L	na	20258	-0.532604694	-0.45502773	Yes
row_241	KRAS	na	20337	-0.535949528	-0.4556476	Yes
row_242	ABCC5	na	20371	-0.53759867	-0.45463413	Yes
row_243	MAP1LC3A	na	20386	-0.538169146	-0.45293155	Yes
row_244	NR1D2	na	20404	-0.538628578	-0.45133555	Yes
row_245	WIPI1	na	20541	-0.544953227	-0.4540149	Yes
row_246	IDH2	na	20833	-0.55753839	-0.46224514	Yes
row_247	PSAT1	na	20841	-0.557680786	-0.4602095	Yes
row_248	GPX2	na	20888	-0.559931636	-0.45957428	Yes
row_249	SLC39A14	na	20896	-0.560618162	-0.45752656	Yes
row_250	MAPK3	na	20931	-0.562268913	-0.45644802	Yes
row_251	TFRC	na	20934	-0.56248033	-0.45421195	Yes
row_252	USP35	na	20957	-0.563230813	-0.4526957	Yes
row_253	NCOA3	na	20964	-0.563522816	-0.4505999	Yes
row_254	HRAS	na	20988	-0.564741254	-0.44911364	Yes
row_255	ACSF2	na	21056	-0.567657351	-0.44920576	Yes
row_256	PAQR3	na	21117	-0.570020556	-0.44903517	Yes
row_257	OIP5-AS1	na	21154	-0.571954548	-0.44798917	Yes
row_258	ASNS	na	21226	-0.575710952	-0.44819283	Yes
row_259	PLA2G6	na	21261	-0.577312291	-0.44705254	Yes
row_260	LURAP1L	na	21265	-0.577449441	-0.44479117	Yes
row_261	ZFP69B	na	21297	-0.578536987	-0.4435374	Yes
row_262	GPT2	na	21342	-0.580323517	-0.44274622	Yes
row_263	AHCY	na	21369	-0.581644297	-0.441299	Yes
row_264	CDCA3	na	21378	-0.582192957	-0.4391989	Yes
row_265	PCK2	na	21388	-0.582642198	-0.4371331	Yes
row_266	PPARD	na	21389	-0.58270967	-0.4347417	Yes
row_267	KMT2D	na	21459	-0.585622013	-0.43483242	Yes
row_268	HSD17B11	na	21470	-0.586032689	-0.43278885	Yes
row_269	CREB1	na	21479	-0.586468875	-0.4306712	Yes
row_270	POR	na	21486	-0.586790919	-0.42847994	Yes
row_271	ALDH3A2	na	21645	-0.593584061	-0.43175492	Yes
row_272	IREB2	na	21673	-0.594628036	-0.43029052	Yes
row_273	RRM2	na	21700	-0.595492065	-0.4287865	Yes
row_274	INTS2	na	21722	-0.596149027	-0.427099	Yes
row_275	SESN2	na	21738	-0.596866488	-0.4251917	Yes
row_276	LYRM1	na	21769	-0.59817934	-0.42382118	Yes
row_277	RB1	na	21787	-0.598652601	-0.42197883	Yes
row_278	FTL	na	21840	-0.600920081	-0.4213923	Yes
row_279	HERPUD1	na	21845	-0.601054192	-0.41907018	Yes
row_280	BLM	na	21872	-0.602254212	-0.41753837	Yes
row_281	GCH1	na	21877	-0.602505922	-0.41521034	Yes
row_282	BID	na	21901	-0.603781462	-0.41356382	Yes
row_283	AEBP2	na	21965	-0.606868148	-0.41335046	Yes
row_284	PIR	na	21971	-0.607012153	-0.41104007	Yes
row_285	YAP1	na	22069	-0.611622751	-0.41203612	Yes
row_286	ABCC1	na	22098	-0.612970769	-0.41053262	Yes
row_287	PANX1	na	22130	-0.614371002	-0.40913182	Yes
row_288	ABHD12	na	22200	-0.617565095	-0.4090914	Yes
row_289	PTPN18	na	22312	-0.622415423	-0.41054922	Yes
row_290	CYB5R1	na	22323	-0.622766554	-0.4083549	Yes
row_291	HSF1	na	22375	-0.625972629	-0.4076294	Yes
row_292	SUV39H1	na	22379	-0.626110137	-0.40516835	Yes
row_293	ECH1	na	22469	-0.630736947	-0.4057968	Yes
row_294	MAP3K14	na	22472	-0.631011546	-0.40327948	Yes
row_295	BCAT2	na	22530	-0.633096933	-0.4027416	Yes
row_296	MMD	na	22600	-0.635618269	-0.4026271	Yes
row_297	SLC25A28	na	22696	-0.639084399	-0.4034382	Yes
row_298	G6PD	na	22730	-0.6402933	-0.4020033	Yes
row_299	FTH1	na	22766	-0.6415447	-0.40063554	Yes
row_300	GPAT4	na	22785	-0.642414331	-0.39864975	Yes
row_301	LONP1	na	22795	-0.642785132	-0.39633712	Yes
row_302	FOXO4	na	22836	-0.64425534	-0.39513898	Yes
row_303	FANCD2	na	22912	-0.647547066	-0.3951924	Yes
row_304	JDP2	na	22959	-0.650165439	-0.3941869	Yes
row_305	TUBE1	na	22984	-0.6512658	-0.39238167	Yes
row_306	MTF1	na	23005	-0.652478278	-0.39042687	Yes
row_307	SIRT1	na	23008	-0.652566135	-0.38782108	Yes
row_308	CIRBP	na	23013	-0.652851939	-0.38528642	Yes
row_309	PEX2	na	23038	-0.653913796	-0.38347033	Yes
row_310	PRDX6	na	23116	-0.657052696	-0.38355702	Yes
row_311	MLST8	na	23156	-0.658746123	-0.38226327	Yes
row_312	ATG4D	na	23195	-0.660301805	-0.380927	Yes
row_313	PHKG2	na	23249	-0.662893951	-0.38012224	Yes
row_314	RNF113A	na	23251	-0.662906289	-0.3774379	Yes
row_315	TSC1	na	23315	-0.665203154	-0.3769851	Yes
row_316	PPARG	na	23337	-0.666434646	-0.37500918	Yes
row_317	EZH2	na	23380	-0.667985857	-0.37378594	Yes
row_318	KIF20A	na	23426	-0.670026958	-0.37266275	Yes
row_319	P4HB	na	23499	-0.672836363	-0.37250397	Yes
row_320	CCDC6	na	23501	-0.672945619	-0.36977842	Yes
row_321	BRD4	na	23512	-0.673663259	-0.36737522	Yes
row_322	PTPN6	na	23526	-0.674489439	-0.36507708	Yes
row_323	PARP4	na	23531	-0.674681365	-0.36245283	Yes
row_324	PEX12	na	23606	-0.677394927	-0.36234763	Yes
row_325	MPC1	na	23635	-0.678874791	-0.36057365	Yes
row_326	SLC38A1	na	23692	-0.680769086	-0.359804	Yes
row_327	SNX5	na	23712	-0.681590319	-0.35769358	Yes
row_328	LAMP2	na	23721	-0.681906104	-0.35518426	Yes
row_329	MGST1	na	23727	-0.682106555	-0.35256568	Yes
row_330	SLC1A4	na	23731	-0.682255387	-0.3498742	Yes
row_331	CDC25A	na	23734	-0.682495594	-0.34714562	Yes
row_332	CISD3	na	23750	-0.68306458	-0.34488454	Yes
row_333	CREB3	na	23755	-0.68318212	-0.34222543	Yes
row_334	BRD3	na	23823	-0.685777307	-0.3418328	Yes
row_335	TOR2A	na	23844	-0.68671912	-0.33973747	Yes
row_336	PARP1	na	23890	-0.689100206	-0.33853602	Yes
row_337	SETD1B	na	23931	-0.690642357	-0.3371475	Yes
row_338	PARP2	na	23938	-0.69096601	-0.3345287	Yes
row_339	LRRFIP1	na	23996	-0.693068027	-0.33374473	Yes
row_340	EIF2AK4	na	24033	-0.694541574	-0.33219564	Yes
row_341	LPCAT3	na	24045	-0.69511199	-0.32974055	Yes
row_342	KDM5C	na	24049	-0.695180535	-0.32699603	Yes
row_343	STK11	na	24085	-0.696534872	-0.32540262	Yes
row_344	FAR1	na	24087	-0.696664274	-0.3225797	Yes
row_345	MTDH	na	24097	-0.696983397	-0.32004467	Yes
row_346	SP1	na	24099	-0.69717747	-0.31721967	Yes
row_347	SENP1	na	24104	-0.697360516	-0.31450236	Yes
row_348	SQSTM1	na	24147	-0.69905442	-0.3131516	Yes
row_349	MAPK8	na	24161	-0.699622989	-0.3107503	Yes
row_350	TRIM21	na	24192	-0.701058686	-0.3089576	Yes
row_351	PRR5	na	24211	-0.701815784	-0.30672804	Yes
row_352	STMN1	na	24218	-0.70246762	-0.30406204	Yes
row_353	PRKAA1	na	24223	-0.702718854	-0.30132273	Yes
row_354	RPTOR	na	24224	-0.702728152	-0.29843882	Yes
row_355	STAT3	na	24278	-0.704904795	-0.29746166	Yes
row_356	TIMM9	na	24301	-0.705943644	-0.29535973	Yes
row_357	YTHDC2	na	24316	-0.706490874	-0.2929664	Yes
row_358	GABPB1	na	24388	-0.709155142	-0.29262242	Yes
row_359	FXN	na	24405	-0.709745586	-0.290288	Yes
row_360	ACADSB	na	24407	-0.709771931	-0.28741133	Yes
row_361	STEAP3	na	24415	-0.710141718	-0.28474998	Yes
row_362	PPARA	na	24435	-0.711180151	-0.28251812	Yes
row_363	SIRT6	na	24581	-0.717294157	-0.28481552	Yes
row_364	SLC16A1	na	24602	-0.718184173	-0.28259107	Yes
row_365	DNAJB6	na	24617	-0.718707919	-0.28014758	Yes
row_366	NCOA4	na	24626	-0.718887746	-0.2774865	Yes
row_367	AURKA	na	24644	-0.71980536	-0.27514696	Yes
row_368	KEAP1	na	24675	-0.720950842	-0.2732726	Yes
row_369	RIPK1	na	24718	-0.722770154	-0.27182454	Yes
row_370	ACVR1B	na	24764	-0.724529505	-0.27047768	Yes
row_371	PEX10	na	24775	-0.724961579	-0.26786396	Yes
row_372	KLHDC3	na	24801	-0.726422071	-0.26578644	Yes
row_373	HSPA5	na	24823	-0.727803171	-0.26355866	Yes
row_374	MLLT1	na	24828	-0.728157043	-0.26071495	Yes
row_375	SLC3A2	na	24839	-0.728640437	-0.25808614	Yes
row_376	HDDC3	na	24855	-0.729279399	-0.25563544	Yes
row_377	MTOR	na	24887	-0.731315911	-0.25375468	Yes
row_378	UBC	na	24898	-0.731665432	-0.25111344	Yes
row_379	SLC39A7	na	24955	-0.734617352	-0.2501228	Yes
row_380	ACO1	na	24956	-0.734638572	-0.24710791	Yes
row_381	SRC	na	24957	-0.734706223	-0.24409275	Yes
row_382	MAFG	na	25067	-0.739829481	-0.24499641	Yes
row_383	ATF2	na	25082	-0.74054867	-0.2424633	Yes
row_384	PGD	na	25181	-0.745203197	-0.24294731	Yes
row_385	ARF6	na	25217	-0.746694148	-0.24114804	Yes
row_386	HNF4A	na	25327	-0.751314819	-0.24200457	Yes
row_387	MICU1	na	25348	-0.752295196	-0.23964013	Yes
row_388	TBK1	na	25349	-0.752299428	-0.23655277	Yes
row_389	PARP16	na	25350	-0.752363205	-0.23346515	Yes
row_390	TMSB4X	na	25375	-0.753598154	-0.23123994	Yes
row_391	WIPI2	na	25407	-0.754858196	-0.22926258	Yes
row_392	ACSL3	na	25422	-0.755620301	-0.22666763	Yes
row_393	GSK3B	na	25423	-0.755639195	-0.22356655	Yes
row_394	VDR	na	25451	-0.757073641	-0.22143552	Yes
row_395	EGLN2	na	25496	-0.759191632	-0.21991026	Yes
row_396	ATG7	na	25544	-0.761740386	-0.218483	Yes
row_397	SMG9	na	25550	-0.762168169	-0.21553586	Yes
row_398	MFN2	na	25626	-0.765933156	-0.21510345	Yes
row_399	CAT	na	25639	-0.766372502	-0.21239208	Yes
row_400	METTL14	na	25655	-0.767421424	-0.20978484	Yes
row_401	EMC2	na	25675	-0.768500149	-0.20731774	Yes
row_402	OSBPL9	na	25681	-0.768767357	-0.20434353	Yes
row_403	SELENOS	na	25683	-0.768834651	-0.20122445	Yes
row_404	YWHAE	na	25797	-0.774821341	-0.20212908	Yes
row_405	LIG3	na	25803	-0.775035203	-0.19912915	Yes
row_406	AGPS	na	25829	-0.775857031	-0.19684874	Yes
row_407	SIRT2	na	25842	-0.776251554	-0.19409682	Yes
row_408	MAPK1	na	25846	-0.776450634	-0.19101878	Yes
row_409	EIF2S1	na	25915	-0.78075552	-0.19027252	Yes
row_410	DHODH	na	25934	-0.781706333	-0.18771508	Yes
row_411	ISCU	na	25966	-0.783259094	-0.18562117	Yes
row_412	CHMP6	na	25988	-0.784134269	-0.18316223	Yes
row_413	ATG16L1	na	25994	-0.784439325	-0.18012369	Yes
row_414	KDM3B	na	25999	-0.784718215	-0.17704785	Yes
row_415	MYB	na	26124	-0.789815247	-0.17828856	Yes
row_416	TXN	na	26201	-0.793923438	-0.17777744	Yes
row_417	AIFM2	na	26218	-0.794828296	-0.17509386	Yes
row_418	DCAF7	na	26281	-0.798080325	-0.17405963	Yes
row_419	NFS1	na	26411	-0.804643333	-0.17542021	Yes
row_420	VCP	na	26422	-0.805176437	-0.1724773	Yes
row_421	YY1AP1	na	26442	-0.806173742	-0.16985561	Yes
row_422	MAPK14	na	26470	-0.807222724	-0.16751876	Yes
row_423	SREBF2	na	26499	-0.809154212	-0.16521014	Yes
row_424	SCP2	na	26505	-0.809626818	-0.16206825	Yes
row_425	MAP3K11	na	26528	-0.811287463	-0.15953399	Yes
row_426	PEX3	na	26558	-0.813491046	-0.15724373	Yes
row_427	CHMP5	na	26599	-0.816271424	-0.15533964	Yes
row_428	NRAS	na	26604	-0.816398978	-0.15213381	Yes
row_429	GABARAPL2	na	26608	-0.81657815	-0.14889108	Yes
row_430	TXNRD1	na	26624	-0.817993283	-0.14607629	Yes
row_431	AGPAT3	na	26653	-0.819961846	-0.14372332	Yes
row_432	PARK7	na	26661	-0.820396483	-0.1406095	Yes
row_433	AKT1S1	na	26663	-0.820452332	-0.1372786	Yes
row_434	GOT1	na	26699	-0.822697699	-0.13516742	Yes
row_435	GCLC	na	26713	-0.823711634	-0.13225687	Yes
row_436	CHMP1A	na	26720	-0.82393837	-0.12909238	Yes
row_437	SIAH2	na	26727	-0.824454486	-0.12592576	Yes
row_438	PGRMC1	na	26736	-0.82510078	-0.1228288	Yes
row_439	DAZAP1	na	26828	-0.830623925	-0.12270923	Yes
row_440	BRPF1	na	26874	-0.833663464	-0.120914504	Yes
row_441	CDH1	na	26882	-0.833952904	-0.11774506	Yes
row_442	ATG13	na	26894	-0.834756017	-0.114716895	Yes
row_443	PRDX1	na	26917	-0.83616215	-0.11208057	Yes
row_444	COPZ1	na	26959	-0.838436425	-0.11012167	Yes
row_445	BRD2	na	27000	-0.841447532	-0.108114265	Yes
row_446	OTUB1	na	27024	-0.843711674	-0.10548309	Yes
row_447	CISD1	na	27031	-0.843873322	-0.10223679	Yes
row_448	BECN1	na	27191	-0.855665326	-0.10447235	Yes
row_449	GLRX5	na	27204	-0.856259882	-0.10139208	Yes
row_450	PEBP1	na	27219	-0.856782198	-0.09838197	Yes
row_451	SRSF9	na	27249	-0.859279454	-0.095903784	Yes
row_452	KDM4A	na	27313	-0.86443311	-0.0946334	Yes
row_453	ATF4	na	27325	-0.865815639	-0.091477774	Yes
row_454	TFAM	na	27336	-0.867058575	-0.0882809	Yes
row_455	USP7	na	27362	-0.868943274	-0.08561847	Yes
row_456	OXSR1	na	27433	-0.875257194	-0.084556684	Yes
row_457	VDAC2	na	27452	-0.877194166	-0.08160739	Yes
row_458	HMGB1	na	27462	-0.878224015	-0.07832854	Yes
row_459	CEBPG	na	27477	-0.879806697	-0.07522394	Yes
row_460	BRD7	na	27491	-0.881510735	-0.072076194	Yes
row_461	IDH1	na	27502	-0.882913649	-0.068814255	Yes
row_462	FH	na	27555	-0.889181793	-0.0670447	Yes
row_463	DECR1	na	27569	-0.890179753	-0.06386138	Yes
row_464	TMBIM4	na	27575	-0.890732706	-0.06038662	Yes
row_465	ELAVL1	na	27584	-0.891636312	-0.057016592	Yes
row_466	MTCH1	na	27592	-0.892068982	-0.053608645	Yes
row_467	MARCHF5	na	27642	-0.897900403	-0.051694874	Yes
row_468	NFE2L2	na	27651	-0.898637176	-0.048296116	Yes
row_469	TRIM26	na	27735	-0.907219231	-0.04757305	Yes
row_470	SIRT3	na	27760	-0.912003875	-0.04469776	Yes
row_471	BAP1	na	27763	-0.913073301	-0.041022886	Yes
row_472	MAPK9	na	27803	-0.918033004	-0.038665038	Yes
row_473	CAMKK2	na	27822	-0.921426535	-0.03553421	Yes
row_474	PDSS2	na	27826	-0.922327042	-0.031857505	Yes
row_475	SNX4	na	27847	-0.925894082	-0.028780632	Yes
row_476	RELA	na	27888	-0.934842169	-0.026389945	Yes
row_477	CARS1	na	27892	-0.93634522	-0.02265571	Yes
row_478	ATG5	na	27916	-0.942364156	-0.019619683	Yes
row_479	CS	na	27923	-0.943404317	-0.015964914	Yes
row_480	ATP5MC3	na	27939	-0.947334349	-0.012619326	Yes
row_481	MAPKAP1	na	27950	-0.949514091	-0.009084065	Yes
row_482	CISD2	na	27957	-0.952580333	-0.005391639	Yes
row_483	DLD	na	28039	-0.976846993	-0.004310533	Yes
row_484	ATG3	na	28080	-0.995556176	-0.001670683	Yes
row_485	CFL1	na	28117	-1.023660898	0.001229089	Yes
