# Supplementary material for: MTCH2 Deficiency Promotes E2F4/TFRC‐Mediated Ferroptosis and Sensitizes Colorectal Cancer Liver Metastasis to Sorafenib
Source: Adv Sci (Weinh). 2025 Jul 2;12(36):e00019. doi: 10.1002/advs.202500019 (PMC12463053; doi:10.1002/advs.202500019)
Supplement: Supplementary file 7 — Supporting Information [file ADVS-12-e00019-s003.xlsx]

## Sheet: Figure 1
Figure 1
Figure 1B			Figure 1C			Figure 1D			Figure 1E								Figure 1F			Figure 1G						Figure 1H							Figure 1I							Figure 1J				Figure 1K
Normal	Tumor		Normal	Tumor		fold change				Adjacent normal tissue			Tumor tissue				Normal	Tumor		Normal	Tumor		Normal	Tumor		NCM460	RKO	HCT116	LOVO	SW480	SW620		NCM460	RKO	HCT116	LOVO	SW480	SW620		Months	low	high		Months	low	high
2	8		0	8		1	3.72355		Case1	1.02	1.07	0.91	3.03	3.1	3.2		6.87174	6.69829		13.718	14.6144		7.05266	7.62894		1.01219	3.30502	1.7332	1.90497	2.30971	3.65825		0.95	3.21	2.32	2.41	2.38	3.61		97	0			56	1
2	8		0	2		2.40169	4.20286		Case2	1.01	1.03	0.96	1.52	1.72	1.61		6.4778	6.85393		13.8392	14.4869		6.71292	7.63352		0.959986	3.35284	1.68588	1.96878	2.41079	3.62456		0.99	3.09	2.41	2.72	2.59	3.49		10	1			79	0
3	8		0	3		3.45461	4.54905		Case3	0.99	0.89	1.12	2.48	2.55	2.59		7.07256	6.78846		13.8976	14.0187		7.04366	7.7962		1.02782	3.37867	1.68905	2.05886	2.34982	4.15315		1.06	3.48	2.57	2.49	2.6	3.42		97	0			79	0
2	6		0	8		1.43713	3.52293		Case4	1.01	1.1	0.89	2.78	2.69	2.91		6.80973	7.30208		13.973	14.1249		7.27093	7.14083																97	0			32	1
2	8		0	8		4.90785	6.29479										7.35143	7.76351		14.4485	15.273		6.51143	7.78059																47	1			78	0
3	6		0	8		1.34759	2.84795										6.9097	7.15553		13.3092	14.0149		6.80883	8.10448																96	0			14	1
0	8		0	2		1.56049	1.61792										7.26239	7.19879		14.5225	14.5643		7.35925	7.77334																27	1			12	1
0	6		0	8		1.7584	5.27019										7.15245	7.08002		13.3297	14.0596		6.43465	7.44124																95	0			77	0
6	9		0	8		1.62477	2.19242										7.33816	8.3511		14.2447	14.0802		6.68081	7.75622																95	0			19	1
1	8		0	3													7.32305	7.33296		13.2254	14.6805		7.05945	7.77072																8	1			39	1
1	8		3	2													7.07333	6.28352		14.051	14.2172		6.67408	7.08435																95	0			77	0
2	4		0	8													6.85798	7.0278		14.1121	14.3072		6.55269	8.0777																10	1			30	1
0	6		0	3													6.86597	6.51209		13.6727	14.035			7.4335																39	1			77	0
1	6		0	8													7.08829	6.91616		13.9646	14.167			7.54134																94	0			76	0
3	8		0	8													7.23619	7.49577		13.7924	14.6858			6.8514																94	0			76	0
0	9		0	3													7.10573	7.43046		14.6989	14.9444			7.56842																94	0			76	0
2	12		0	8													6.99602	7.48915		13.5152	14.0924			7.67136																93	0			23	1
2	8		0	8													7.37213	6.95262		13.8066	14.4448			8.12098																93	0			76	0
2	4		0	6													6.41572	7.78969		14.4796	15.0799			8.29487																92	0			35	1
2	8		0	0													6.72003	6.14106		13.2071	13.9766			7.90155																92	0			76	0
6	8		0	3													6.85885	7.31194		13.2347	14.2883			8.17267																44	1			76	0
3	6		0	6													7.15297	7.33915		13.0474	14.0772			8.063																91	0			33	1
6	6		0	2													7.19766	7.27543		14.05	14.8349			7.96213																31	1			76	0
2	8		2	6													6.96967	6.19115		14.0984	14.215			7.72341																91	0			76	0
6	2		0	6													7.06312	7.32607		14.435	14.302			7.20168																91	0			76	0
2	2		0	8													6.75763	6.85088		13.6006	14.2278			7.95606																12	1			75	0
2	8		0	6													6.89906	6.59568		13.532	13.6549			8.01721																91	0			74	0
4	6		2	6													7.34277	6.72625		13.9793	14.7967			7.80488																89	1			24	1
8	8		4	2													7.17161	6.99886		14.2937	14.6			7.30988																13	1			32	1
2	4		0	2													6.97956	7.21484		14.2872	14.899			7.98508																90	0			74	0
0	6		0	8													6.96379	7.6005		13.4327	13.7474			7.92783																89	0			74	0
6	8		0	3													7.25782	7.45355		13.5249	14.9139			7.39214																18	1			74	0
2	6		0	6													6.86735	7.30601		13.7087	13.8375			8.01978																88	0			74	0
3	8		1	0													7.826	5.5653		13.8211	14.3305			7.73247																88	0			74	0
3	8		2	0													6.91959	6.49749		14.0705	15.2425			7.67186																88	0			73	0
6	8		2	4													7.03741	5.87498		13.556	13.7634			8.72637																88	0			72	0
2	6		0	6													7.06383	6.61542		12.7899	14.1385			8.63412																36	1			72	0
0	9		2	6													7.58454	7.60851		13.4194	14.033			8.23241																88	0			71	0
2	9		0	8													7.34285	7.07573		13.122	13.5189			7.96322																88	0			71	0
0	8		0	12													7.30014	6.06056		14.2618	14.2915			7.73987																88	0			71	0
3	6		2	9													6.83413	6.27543		13.8375	13.7154			7.64821																57	1			41	1
2	4		0	6													6.81701	6.37072		14.1151	13.8119			7.56708																4	1			79		0
6	9		1	8													7.05393	7.33454		14.3262	13.983			7.88581																94	0			63		1
2	6		0	12													6.66768	7.52911		14.2973	14.7892			8.14888																32		1		79		0
2	8		2	9													6.91075	7.01334		13.7214	14.0866			7.18227																7		1		12		1
6	4		2	8													7.18692	5.46966		14.7543	15.2032			7.15291																14		1		38		1
0	6		3	8													7.22853	7.86446		14.2389	14.232			8.58507																97		0		78		0
4	8		2	6													6.83549	7.68271		14.2807	14.4496			7.93161																97		0		77		0
0	12		0	0													6.68417	4.83517		13.0789	14.4185			7.67327																40		1		53		1
6	6		2	8													6.41968	7.42706		14.1189	12.9846			7.55859																97		0		31		1
3	3		0	4													7.19937	6.86072		14.0237	14.3702			7.70881																9		1		78		0
4	3		2	0														7.48494		13.6883	14.9034			7.0035																91		1		76		0
0	8		0	6														5.62636		14.1732	14.539			7.09362																43		1		77		0
6	6		1	8														8.14636		14.323	14.9474			7.29367																76		1		8		1
6	8		2	8														7.5011		13.96	14.6902			7.54654																96		0		32		1
0	6		2	8														7.23521		13.9416	13.6409			7.11019																96		0		75		0
4	8		0	6														7.37461		12.6793	14.304			7.27524																2		1		48		1
2	6		3	6														7.73187		13.2294	14.0042																			95		0		6		1
0	8		4	12														6.90034		13.3106	13.0325																			95		0		9		1
4	12		3	4														7.09581		13.2459	13.973																			16		1		27		1
2	6		2	8														7.91176		13.2447	14.4832																			10		1		75		0
0	8		3	8														7.00015		14.9319	13.4989																			94		0		75		0
6	6		6	8														7.78721		14.7734	14.9677																			9		1		74		0
4	9		0	4														8.09953		13.5371	13.9609																			94		0		74		0
6	6		4	12														7.52738																						7		1		74		0
6	8		8	6														6.70614																						93		0		5		1
4	6		1	6														7.14315																						16		1		3		1
6	8		2	8														7.49865																						5		1		73		0
4	8		2	6														6.71748																						92		0		40		1
2	6		0	8														7.51892																						29		1		73		0
0	3		0	12														7.79559																						11		1		27		1
4	8		1	12														6.41095																						91		0		71		0
2	6		2	6														6.74859																						13		1		63		1
4	6		2	8														6.38832																						58		1		23		1
2	8			6														5.97848																						91		0		10		1
0	8			8														6.6688																						22		1		14		1
0	6			8														6.50172																						88		0		18		1
6	0			8														7.02233																						38		1		6		1
6	8			6														7.62189																						88		0		70		0
2	8			8														7.31093																						88		0		47		1
6	6																	6.72449																						66		1
1	3																	7.99889																						88		0
0	8																	6.70418																						88		0
0	2																	7.97651																						32		1
0	8																	7.79059																						87		0
0	6																	7.752																						97		0
0	6																	7.06674																						36		1
	8																	7.12527																						25		1
	8																	7.16906																						25		1
	12																	7.83101																						17		1
	8																	7.14769
	4																	6.94192
	8																	6.66373
																		7.29667
																		6.79784
																		7.14314
																		7.12979
																		7.70797
																		6.77098
																		7.69235
																		7.81222
																		7.18019
																		7.9759
																		6.56386
																		7.56772
																		7.26062
																		7.60351
																		7.70614
																		7.34249
																		7.61414
																		7.6812
																		7.09791
																		7.19442
																		7.54601
																		7.35824
																		7.17379
																		7.86788
																		7.1938
																		7.6746
																		7.62946
																		7.74636
																		7.95043
																		8.07378
																		7.30368
																		7.20134
																		6.57811
																		7.44355
																		6.91422
																		7.22098
																		6.80047
																		6.79049
																		7.77855
																		7.60253
																		7.53879
																		7.29146
																		7.27897
																		7.22416
																		6.54156
																		7.29071
																		7.69102
																		7.12048
																		7.54129
																		6.78051
																		7.42418
																		7.25506
																		6.807
																		6.83855
																		6.69655
																		7.10685
																		6.67196
																		7.24027
																		7.37095
																		7.22175
																		7.34629
																		7.15196
																		7.30726
																		7.01057
																		7.03562
																		6.93115
																		8.02372
																		7.45041
																		7.3037
																		7.43895
																		6.89093
																		7.02337
																		7.60324
																		6.90736
																		6.94234
																		6.97766
																		7.41718
																		7.3905
																		6.65455
																		7.07222
																		7.33631
																		7.88734
																		7.65966
																		7.70331
																		7.66598
																		6.74451
																		7.11545
																		7.81403
																		7.26812
																		7.91314
																		7.18891
																		6.87057
																		8.1578
																		7.31517
																		7.91259
																		6.33383
																		8.41606
																		7.39547
																		7.19466
																		7.4378
																		7.22882
																		7.03991
																		7.2291
																		6.93601
																		6.79313
																		7.52482
																		7.90869
																		7.93253
																		7.42972
																		8.03647
																		7.21609
																		6.99927
																		7.37075
																		6.97418
																		5.91108
																		7.17303
																		7.22506
																		7.39573
																		7.08049
																		6.14922
																		7.03946
																		7.3297
																		6.87642
																		7.14514
																		7.05342
																		7.43666
																		7.66705
																		7.64403
																		7.50586
																		7.08602
																		6.84001
																		7.07219
																		7.49238
																		6.51064
																		7.47203
																		7.61188
																		6.87846
																		6.61519
																		6.50911
																		6.93278
																		7.34113
																		6.3448
																		7.00754
																		6.94275
																		7.1172
																		6.1638
																		6.79346
																		7.05546
																		7.10858
																		8.29078
																		7.01838
																		7.75405
																		7.06311
																		6.59719
																		7.12486
																		7.4813
																		7.14203
																		5.80043
																		6.33544
																		7.18008
																		7.46086
																		8.38508
																		7.026
																		7.24589
																		6.80167
																		7.02426
																		7.90438
																		7.6395
																		6.82421
																		7.67147
																		7.04153
																		7.02139
																		7.35773
																		6.61934
																		6.95114
																		7.35548
																		7.48241
																		7.04432
																		7.46563
																		7.943
																		6.74452
																		7.22623
																		8.18364
																		7.27018
																		7.18039
																		6.49276
																		7.56746
																		7.6804
																		7.33958
																		7.79193
																		6.73264
																		7.47281
																		6.70881
																		7.48225
																		7.58819
																		7.02547
																		7.67845
																		7.23389
																		7.38101
																		7.77687
																		7.49699
																		7.00731
																		7.60967
																		7.55934
																		7.07083
																		7.75445
																		7.7021
																		7.1295
																		7.25485
																		7.40045
																		7.01447
																		7.53977
																		6.93109
																		6.87261
																		6.86364
																		6.27548
																		7.5113
																		6.20115
																		7.53434
																		6.41244
																		6.48556
																		6.31083
																		6.90875
																		6.29991
																		7.39377
																		6.6946
																		7.54574
																		7.24435
																		7.64428
																		7.30843
																		7.34872
																		7.3034
																		7.28453
																		6.99327
																		7.4584
																		7.64033
																		7.589
																		7.25336
																		7.36147
																		7.33509
																		7.72683
																		6.97146
																		7.22446
																		7.11069
																		7.2243
																		7.48705
																		7.34687
																		6.98352
																		6.89571
																		7.12461
																		7.19749
																		6.82018
																		7.22835
																		7.46422
																		7.70737
																		7.07391
																		8.0048
																		6.67458
																		7.03463
																		6.94548
																		7.04579
																		7.20709
																		7.61277
																		6.38488
																		7.91399
																		7.03053
																		6.58753
																		7.42368
																		6.88189
																		7.00594
																		8.01383
																		7.54451
																		7.71544
																		7.2819
																		6.65691
																		6.975
																		7.70659
																		6.49306
																		7.45394
																		6.02229
																		7.15972
																		7.45246
																		7.53992
																		7.26677
																		6.69881
																		7.16338
																		6.98959
																		7.37662
																		7.16876
																		6.22322
																		7.44707
																		7.53396
																		7.28327
																		7.56465
																		7.58819
																		8.36541
																		7.24922
																		6.90108
																		6.44469
																		7.23199
																		7.39959
																		7.52056
																		7.17696
																		7.32026
																		6.47407
																		8.00327
																		6.77295
																		7.07402
																		7.07967
																		7.67172
																		6.91671
																		7.82129
																		7.69875
																		7.30765
																		7.48896
																		7.29246
																		7.0775
																		7.21164
																		7.81506
																		7.46866
																		7.37879
																		7.8895
																		6.8343
																		7.4727
																		7.54451
																		7.02704
																		7.48175
																		7.33959
																		7.90101
																		7.40067
																		7.89079
																		8.05737
																		7.38087
																		7.24217
																		7.5644
																		7.00658
																		7.53933
																		7.75724
																		7.47926
																		7.19942
																		6.83939
																		7.43183
																		7.15591
																		6.46281
																		7.24688
																		7.88698
																		7.01839
																		7.52572
																		7.81638
																		7.22179
																		6.73451
																		6.62476
																		7.63176
																		7.05343
																		7.20692
																		6.55132
																		7.42909
																		7.61026
																		7.31281
																		7.26835
																		6.6911
																		7.59845
																		7.44487
																		8.08273
																		6.86476
																		7.62196
																		7.22995
																		7.49368
																		6.60965
																		7.66741
																		7.34718
																		7.15682
																		7.52722
																		7.68081
																		6.91431
																		7.20472
																		6.67654
																		6.87409
																		7.44009
																		6.63601
																		8.05358
																		7.63696
																		6.47314
																		6.65047
																		7.14672
																		8.06227
																		8.01474
																		6.80189
																		6.98013
																		7.17108
																		7.69101
																		7.21938
																		7.32659
																		6.812
																		7.14547
																		7.93507
																		7.24077
																		7.3923
																		7.5209
																		6.98056
																		7.20692
																		7.46432
																		6.33785
																		7.43823
																		6.75043
																		7.27749
																		7.46382
																		7.32499
																		7.79061
																		8.23309
																		8.06698
																		8.41264
																		7.5507
																		6.86049
																		6.85314
																		7.8389
																		7.80862
																		7.71369
																		7.21815
																		7.90209
																		7.34842
																		7.3838
																		7.03747
																		7.97742
																		7.34449
																		6.91105
																		7.23609
																		7.38909
																		6.8431
																		7.55148
																		7.28747
																		7.89491
																		6.97431
																		6.76825
																		7.09997
																		6.99294
																		7.3246
																		6.89941
																		7.84504
																		7.15998
																		7.35208
																		7.65967
																		7.00121
																		7.73767
																		7.04535
																		7.10743
																		6.99676
																		7.5252
																		7.25368
																		6.39293
																		7.232
																		5.18351
																		7.38944
																		6.60622
																		7.8051
																		7.38694
																		7.20123
																		6.9156
																		7.86161
																		6.37524
																		7.04039
																		6.96225
																		7.50192
																		7.91083
																		6.87159
																		7.48642
																		7.35276
																		7.19426
																		7.19812
																		7.39519
																		7.22235
																		7.00539
																		6.8354
																		7.2482
																		7.14042
																		6.73766
																		7.50985
																		7.20134
																		6.6547
																		6.6198
																		6.92589
																		7.48513
																		7.15488
																		7.31415
																		7.56753
																		7.22364
																		7.54842
																		6.87953
																		7.60249
																		6.74224
																		6.90658
																		6.82508
																		7.05608
																		7.69617
																		7.59061
																		6.53743
																		7.01962
																		7.55484
																		7.70244
																		7.41803
																		7.37275
																		7.05872
																		7.05523
																		8.11011
																		7.17769
																		7.02547
																		6.99311
																		6.71602
																		7.48959
																		7.37305
																		7.37299
																		7.60175
																		7.80001
																		7.04359
																		7.12657
																		7.60749
																		7.57373
																		7.2924
																		7.18184
																		6.59768
																		6.23789
																		7.16377
																		6.87125
																		7.45569
																		7.22114
																		7.3453
																		7.60837
																		6.82881
																		7.37821
																		7.68392
																		7.17651
																		6.79686
																		6.81426
																		7.04045
																		7.45605
																		7.17899
																		6.6715
																		6.87573
																		7.35393
																		7.22064
																		5.53893
																		7.19728
																		7.53586
																		6.96726
																		7.6645
																		7.55484
																		7.93997
																		7.22796
																		6.96656
																		7.11118
																		7.73506
																		7.75535
																		7.79459
																		6.7664

## Sheet: Figure 2
Figure 2
Figure 2B		RKO											SW620
		CTRL			sgMTCH2#H1			sgMTCH2#H2					CTRL			sgMTCH2#H1			sgMTCH2#H2
	0h	99.1993	100.728	100.073	94.3403	95.2138	92.4295	99.6906	96.9063	100.237		0h	99.2399	100.152	100.608	98.1453	92.8094	94.7704	82.4567	83.9617	90.1642
	24h	217.671	220.455	217.889	175.196	157.016	144.841	150.246	159.09	150.573		24h	289.921	292.612	334.935	160.9	177.729	169.565	157.251	155.427	151.277
	48h	393.849	404.495	394.941	181.529	183.603	184.531	214.886	222.53	226.078		48h	783.11	805.503	820.416	514.032	496.382	481.97	409.045	347.203	387.473
	72h	641.328	647.279	571.938	300.71	271.065	320.091	343.512	371.847	361.201		72h	1355.52	1362.22	1376.36	850.79	797.796	842.627	754.469	746.534	686.744
	96h	1036.92	1047.13	988.935	537.98	636.087	578.599	635.05	704.331	617.416		96h	1537.12	1554.36	1521.3	1035.13	978.17	1019.4	970.097	1013.01	937.853
Figure 2C		RKO				SW620
		CTRL	sgMTCH2#H1	sgMTCH2#H2		CTRL	sgMTCH2#H1	sgMTCH2#H2
		220	78	67		249	188	120
		235	69	72		263	175	135
		253	82	65		238	165	125
Figure 2D		RKO								SW620
		Migration				Invasion				Migration				Invasion
		CTRL	sgMTCH2#H1	sgMTCH2#H2		CTRL	sgMTCH2#H1	sgMTCH2#H2		CTRL	sgMTCH2#H1	sgMTCH2#H2		CTRL	sgMTCH2#H1	sgMTCH2#H2
		189	89	101		123	45	30		531	241	260		396	219	203
		210	92	91		130	36	32		473	263	293		425	242	252
		186	79	85		140	30	39		495	251	281		437	238	221
Figure 2E			HCT116													SW480
			Flag-vector					Flag-MTCH2								Flag-vector					Flag-MTCH2
		0h	96.4634	115.701	87.8354			112.256	126.341	122.317					0h	98.3326	98.6931	102.974			102.028	103.064	106.174
		24h	159.055	163.293	166.281	163.262	167.195	179.085	185.701	180.122	180.579	183.384			24h	135.466	129.202	135.106	136.548	134.926	152.096	150.969	157.413	146.057	151.6
		48h	342.409	322.134	378.537	392.53		508.811	487.134	444.39	469.268	459.604			48h	184.858	179.856	179.18	180.667	169.04	295.719	295.403	302.614	274.809	311.176
		72h	570.366	487.5	562.805			776.22	694.055	698.384					72h	341.1	291.167	284.813	295.088	290.221	492.744	477.152	457.413	420.955	421.586
		96h	686.219	749.299	724.329	677.896	719.939	955.122	1031.68	1005.61	1015.43	976.067			96h	335.061	345.201	346.462	358.179	387.111	500.09	605.137	547.183	506.174	498.873
Figure 2F	HCT116			SW480
	Flag-vector	Flag-MTCH2		Flag-vector	Flag-MTCH2
	80	160		60	120
	83	150		50	130
	90	155		50	135
Figure 2G	HCT116			SW480
	Flag-vector	Flag-MTCH2		Flag-vector	Flag-MTCH2
	80	200		18	45
	83	210		20	40
	90	220		25	43
Figure 2I			CTRL					sgMTCH2#H1					sgMTCH2#H1+Flag-MTCH2
		0h	109.417	97.351	93.9711	99.4341	99.8271	94.2855	100.888	98.6873	99.9057	101.36	101.714	105.369	97.7441	100.534	98.3336
		24h	183.501	172.889	178.274	174.462	168.841	172.496	157.483	157.129	167.112	153.867	195.134	182.558	192.658	188.807	179.531
		48h	344.757	379.107	346.683	354.543	381.858	319.525	296.651	342.478	285.411	311.036	395.614	390.937	388.186	410.942	385.042
		72h	530.263	527.629	548.42	541.739	566.892	487.541	437.706	409.252	439.868	389.129	594.639	536.512	576.128	548.145	621.089
		96h	584.421	638.815	657.64	671.003	671.16	484.083	526.843	571.923	494.105	492.65	594.836	645.417	622.701	685.191	719.855
Figure 2K
	Days	CTRL					sgMTCH2#H1
	0
	7	13.5332	6.81733	7.86	11.893	8.67811	5.19094	3.63647	2.39566	3.923	2.39
	10	57.9778	47.7111	30.7577	12.8011	34.435	9.70445	17.2008	7.64978	4.56	4.32
	13	116.433	90.1277	168.948	37.7419	51.5663	35.7077	15.5436	16.5971	3.29	2.64
	16	304.241	174.46	244.273	100.225	105.407	52.9417	40.581	63.5033	0	3.68
	19	575.12	313.977	402.942	264.049	186.65	143.693	66.1862	114.873	0	0
	22	679.199	619.776	591.817	628.108	232.972	269.287	107.036	134.848	0	0
	25	1001.34	823.501	743.881	499.878	314.145	317.167	127.497	179.509	0	0
Figure 2L	CTRL	sgMTCH2#H1
	0.89	0.32
	0.84	0.12
	0.72	0.19
	0.49	0
	0.31	0

## Sheet: Figure 3
Figure 3
Figure 3B	RKO										SW620
	CTRL	sgMTCH2#1	sgMTCH2#1+Fer1	sgMTCH2#1+Nec1	sgMTCH2#1+Z-VAD-FMK	sgMTCH2#2	sgMTCH2#2+Fer1	sgMTCH2#2+Nec1	sgMTCH2#2+Z-VAD-FMK		CTRL	sgMTCH2#1	sgMTCH2#1+Fer1	sgMTCH2#1+Nec1	sgMTCH2#1+Z-VAD-FMK	sgMTCH2#2	sgMTCH2#2+Fer1	sgMTCH2#2+Nec1	sgMTCH2#2+Z-VAD-FMK
	101.853	68.33	98.0278	61.2576	61.8104	66.854	92.166	69.8384	71.0328		105.083	65.4117	98.9851	58.8289	65.8923	71.2995	98.8009	67.3976	71.0441
	99.3425	62.593	93.9396	69.4456	59.8606	73.4111	102.479	66.1237	61.0988		101.235	69.9749	94.5367	70.3751	64.1203	65.5423	94.5256	63.491	69.8496
	98.8045	65.2128	92.5015	67.5402	64.3295	63.8873	93.8506	71.5014	71.6733		93.6815	73.2026	95.8119	66.8032	69.4816	67.7945	99.0367	65.6954	71.5423
Figure 3C	RKO							SW620
	CTRL	CTRL+Fer-1	sgMTCH2#1	sgMTCH2#1+Fer1	sgMTCH2#2	sgMTCH2#2+Fer1		CTRL	CTRL+Fer-1	sgMTCH2#1	sgMTCH2#1+Fer1	sgMTCH2#2	sgMTCH2#2+Fer1
	0.982596	0.855693	1.60189	0.991298	1.76432	1.06091		1.00288	0.864813	1.47747	1.14669	1.34036	0.972196
	0.973169	1.08919	1.49093	0.920232	1.89413	1.13416		0.924257	0.96069	1.39789	0.978907	1.48993	0.928092
	1.04424	0.936911	1.63887	1.06889	1.72806	1.16896		1.07287	0.812081	1.37392	1.02109	1.53595	1.05944
Figure 3D	RKO							SW620
	CTRL	CTRL+Fer-1	sgMTCH2#1	sgMTCH2#1+Fer1	sgMTCH2#2	sgMTCH2#2+Fer1		CTRL	CTRL+Fer-1	sgMTCH2#1	sgMTCH2#1+Fer1	sgMTCH2#2	sgMTCH2#2+Fer1
	100.773	96.8858	129.82	97.5433	140.186	107.377		100.573	96.8645	129.732	93.5397	140.156	97.9356
	99.164	93.4785	130.254	101.892	139.928	106.402		95.1289	98.2958	130.111	100.908	159.824	106.758
	100.063	90.7606	128.297	96.7839	143.555	109.202		104.298	91.6468	138.352	96.4824	153.59	99.1935
Figure 3E	RKO							SW620
	CTRL	CTRL+Fer-1	sgMTCH2#1	sgMTCH2#1+Fer1	sgMTCH2#2	sgMTCH2#2+Fer1		CTRL	CTRL+Fer-1	sgMTCH2#1	sgMTCH2#1+Fer1	sgMTCH2#2	sgMTCH2#2+Fer1
	101.118	96.7226	157.037	112.684	138.904	106.453		104.471	109.359	140.181	109.629	146.216	117.171
	99.8434	96.143	126.699	98.9261	148.744	113.952		97.0039	108.556	147.357	115.329	151.875	90.1178
	99.0382	99.234	148.221	104.346	141.761	105.757		98.525	92.9329	133.513	96.8237	126.31	102.822
Figure 3F	HCT116							SW620
	CTRL	CTRL+Erastin	sgMTCH2#1	sgMTCH2#1+Erastin	sgMTCH2#2	sgMTCH2#2+Erastin		CTRL	CTRL+Erastin	sgMTCH2#1	sgMTCH2#1+Erastin	sgMTCH2#2	sgMTCH2#2+Erastin
	100.045	76.5086	83.3539	44.1862	85.153	53.5332		100.685	74.1719	89.9054	51.4384	85.4269	51.255
	99.4436	76.0244	83.4089	44.2412	90.4304	52.7483		100.014	72.6391	86.8567	52.9484	80.5702	48.2521
	100.511	81.0208	84.0508	46.2955	86.2447	53.7387		99.3009	70.1716	87.4097	54.2149	83.4266	49.255
Figure 3G	HCT116					SW480
	Flag-vector	Flag-vector+Erastin	Flag-MTCH2	Flag-MTCH2+Erastin		Flag-vector	Flag-vector+Erastin	Flag-MTCH2	Flag-MTCH2+Erastin
	98.2892	50.3048	147.686	78.3564		100.305	56.5143	162.457	82.4667
	101.667	48.874	150.062	83.8559		98.7905	56.019	169.962	83.6762
	100.043	44.5564	148.239	80.3471		100.905	57.7524	167.076	92.019
Figure 3H	CTRL	CTRL+Erastin	sgMTCH2#1	sgMTCH2#1+Erastin	sgMTCH2#2	sgMTCH2#2+Erastin
	1.00647	2.05938	1.69894	3.21003	1.70587	2.96257
	0.928142	2.12939	1.90481	3.00069	1.56654	3.09496
	1.06539	1.92699	1.76895	3.19131	1.63863	2.8579
Figure 3I	CTRL	CTRL+Erastin	sgMTCH2#1	sgMTCH2#1+Erastin	sgMTCH2#2	sgMTCH2#2+Erastin
	101.287	123.002	116.03	197.072	117.449	202.389
	98.0087	126.601	117.146	196.495	118.773	199.967
	100.705	123.475	117.704	197.214	116.886	198.103
Figure 3J	CTRL	CTRL+Erastin	sgMTCH2#1	sgMTCH2#1+Erastin	sgMTCH2#2	sgMTCH2#2+Erastin
	97.5789	137.489	121.379	243.249	125.905	198.397
	94.0877	159.425	127.853	248.988	129.331	192.47
	108.333	182.144	112.964	223.164	146.176	183.721
Figure 3K	Flag-vector	Flag-vector+Erastin	Flag-MTCH2	Flag-MTCH2+Erastin
	0.944142	2.08092	0.797403	1.51389
	1.0628	1.95682	0.728563	1.60266
	0.993056	2.13617	0.710447	1.68961
Figure 3L	Flag-vector	Flag-vector+Erastin	Flag-MTCH2	Flag-MTCH2+Erastin
	93.6999	218.328	61.0538	140.435
	103.436	216.037	68.614	150.974
	102.864	228.751	66.2085	147.423
Figure 3M	Flag-vector	Flag-vector+Erastin	Flag-MTCH2	Flag-MTCH2+Erastin
	98.528	236.256	79.2005	154.319
	96.1822	221.481	77.4036	153.546
	105.29	212.885	81.2738	160.701

## Sheet: Figure 4
Figure 4
Figure 4C		CTRL			sgMTCH2#H1			sgMTCH2#H2
	TFRC	0.95	0.98	1.07	3.25	3.11	3.53	3.79	3.62	3.73
	SLC7A11	0.96	1.11	0.93	0.92	1.06	0.96	1.02	1.13	0.95
	GPX4	0.95	0.99	1.06	0.73	0.81	0.75	0.86	0.91	0.89
Figure 4D		HCT116											SW480
		Flag-vector			Flag-MTCH2-2ug			Flag-MTCH2-4ug					Flag-vector			Flag-MTCH2-2ug			Flag-MTCH2-4ug
	MTCH2	1.02754	0.991531	0.980931	15.1732	14.1289	16.3645	26.4958	24.0468	22.2317		MTCH2	0.987712	1.01508	0.997209	23.4237	22.5903	19.275	53.5021	52.2479	50.6894
	TFRC	1.003	1.01063	0.986374	0.810457	0.852168	0.799024	0.450078	0.528391	0.456237		TFRC	1.0136	1.01053	0.975873	0.731403	0.725627	0.681983	0.344605	0.366092	0.353478
Figure 4E		Flag-vector			Flag-MTCH2-2ug			Flag-MTCH2-4ug
	HTC116	1.01	0.97	1.02	0.51	0.58	0.42	0.32	0.25	0.23
	SW480	0.98	1.06	0.96	0.75	0.71	0.69	0.35	0.39	0.32
Figure 4H	HCT116							SW620
	siNC	siTFRC#1	siTFRC#2	siNC+sgMTCH2	siTFRC#1+sgMTCH2	siTFRC#2+sgMTCH2		siNC	siTFRC#1	siTFRC#2	siNC+sgMTCH2	siTFRC#1+sgMTCH2	siTFRC#2+sgMTCH2
	95.6611	98.8033	98.0711	63.7992	84.1548	81.9916		99.1371	105.431	103.983	64.5829	83.6	79.7152
	99.3933	104.874	105.063	69.2092	89.3054	89.6109		101.871	110.94	106.352	59.8995	75.8034	88.7031
	104.594	103.276	104.95	70.5816	91.6987	82.0209		98.1219	109.993	96.7277	66.2478	89.231	90.6523
Figure 4I	HCT116							SW620
	siNC	siTFRC#1	siTFRC#2	siNC+sgMTCH2	siTFRC#1+sgMTCH2	siTFRC#2+sgMTCH2		siNC	siTFRC#1	siTFRC#2	siNC+sgMTCH2	siTFRC#1+sgMTCH2	siTFRC#2+sgMTCH2
	1.03021	0.764692	0.85603	1.72268	0.967902	1.18457		1.03598	0.81413	0.788379	1.52625	1.18653	1.00429
	0.950201	0.709464	0.818504	1.84942	0.898513	1.249		0.954771	0.794322	0.81314	1.54308	0.944866	0.958732
	1.01959	0.773189	0.892141	1.68728	1.04366	1.21218		1.00924	0.838891	0.757676	1.41928	1.09145	0.896335
Figure 4J	HCT116							SW620
	siNC	siTFRC#1	siTFRC#2	siNC+sgMTCH2	siTFRC#1+sgMTCH2	siTFRC#2+sgMTCH2		siNC	siTFRC#1	siTFRC#2	siNC+sgMTCH2	siTFRC#1+sgMTCH2	siTFRC#2+sgMTCH2
	98.0149	102.858	101.521	168.885	129.351	137.079		100.201	98.8162	103.215	141.357	122.909	119.92
	101.606	113.757	100.231	167.726	128.455	135.362		98.5823	104.224	97.1501	144.046	117.523	127.644
	100.379	108.559	105.527	165.865	131.344	133.509		101.217	101.98	101.118	139.972	118.806	118.945
Figure 4K	HCT116							SW620
	siNC	siTFRC#1	siTFRC#2	siNC+sgMTCH2	siTFRC#1+sgMTCH2	siTFRC#2+sgMTCH2		siNC	siTFRC#1	siTFRC#2	siNC+sgMTCH2	siTFRC#1+sgMTCH2	siTFRC#2+sgMTCH2
	110.102	118.77	97.7326	136.027	115.96	109.939		99.4158	102.687	105.759	142.403	112.94	118.047
	87.2123	110.599	94.5753	133.856	118.9	116.136		99.6575	102.513	102.319	152.482	112.149	114.848
	102.685	111.994	104.191	139.44	115.633	116.536		100.927	106.177	99.5666	135.517	120.855	120.933

## Sheet: Figure 5
Figure 5
Figure 5B		SW480								SW620
		Myc-vector			Myc-E2F4					Myc-vector			Myc-E2F4
	E2F4	0.983847	1.00215	1.01401	51.9078	52.761	52.1223		E2F4	0.989947	0.99241	1.01764	21.6384	21.8594	23.221
	TFRC	1.03805	0.974534	0.987419	0.415866	0.420212	0.678101		TFRC	1.11147	0.944696	0.943831	0.775127	0.737333	0.61885
Figure 5C		Myc-vector			Myc-E2F4-2ug			Myc-E2F4-2ug
	SW480	0.98	1.07	0.95	0.72	0.69	0.72	0.45	0.41	0.45
	SW620	1.01	0.94	1.05	0.81	0.85	0.82	0.61	0.66	0.56
Figure 5D		CTRL			sgMTCH2#H1			sgMTCH2#H2
	MTCH2	1.0156	0.987882	0.996515	0.515702	0.512188	0.567381	0.617491	0.613181	0.642197
	E2F4	1.03333	0.969161	0.997511	0.946119	1.01776	0.976849	1.11379	1.0849	1.06999
Figure 5E		Flag-vector			Flag-MTCH2-2ug			Flag-MTCH2-4ug
	MTCH2	1.03935	0.968089	0.992561	15.4546	15.2909	15.2474	17.6301	17.0748	18.2907
	E2F4	0.999343	0.980374	1.02028	0.953819	0.953418	0.916701	0.875407	0.894703	0.859864
Figure 5F		CTRL			sgMTCH2#H1			sgMTCH2#H2
	HCT116	0.91	0.97	1.12	0.26	0.23	0.26	0.35	0.51	0.43
Figure 5G		Flag-vector			Flag-MTCH2-2ug			Flag-MTCH2-4ug
	SW480	0.95	1.02	1.03	2.41	2.24	2.51	4.71	4.35	4.73

## Sheet: Figure 6
Figure 6
Figure 6E	Myc-vector+TFRCwt	Myc-vector+TFRCmut1	Myc-vector+TFRCmut2	Myc-E2F4+TFRCwt	Myc-E2F4+TFRCmut1	Myc-E2F4+TFRCmut2
	0.918169	0.939348	0.875931	0.448388	0.51519	0.873982
	1.11472	1.08499	1.08426	0.404352	0.466798	0.811491
	0.967108	0.982646	0.866011	0.394694	0.360904	1.00504
Figure 6F		Myc-vector+Flag-vector			Myc-E2F4+Flag-vector			Myc-vector+Flag-MTCH2			Myc-E2F4+Flag-MTCH2
	PGL3-TFRCwt	0.950784	0.978318	1.0709	0.526794	0.535251	0.557198	0.82913	0.910121	0.848458	0.352803	0.365174	0.407071
	PGL3-TFRCmut2	0.887613	1.00656	1.13416	0.807935	0.916171	0.919718	0.807895	0.788448	0.928172	0.93644	0.858955	0.841112
Figure 6G	nc	nc+Fer-1	E2F4i	E2F4i+Fer-1
	93.9496	105.172	62.7813	85.6704
	101.323	93.4321	65.2715	76.3725
	104.727	94.8309	57.5098	71.6669
Figure 6H	nc	nc+Fer-1	E2F4i	E2F4i+Fer-1
	40.1	45.3	10.2	28.1
	48.3	44.2	13.1	36.5
	49.8	54.8	14.7	25.4
Figure 6I	nc	nc+Fer-1	E2F4i	E2F4i+Fer-1
	0.997351	0.882781	1.82053	1.50728
	1.06622	0.929139	1.80199	1.38808
	0.936424	0.972848	1.93113	1.46291
Figure 6J	nc	nc+Fer-1	E2F4i	E2F4i+Fer-1
	100.925	99.7244	215.459	151.279
	103.768	100.455	213.492	150.247
	95.3069	102.084	197.958	158.231
Figure 6K	nc	nc+Fer-1	E2F4i	E2F4i+Fer-1
	96.7038	89.6472	179.313	128.583
	96.2676	79.8636	176.565	134.315
	107.029	107.46	164.782	139.601
Figure 6L	Myc-vector	Myc-vector+Erastin	Myc-E2F4	Myc-E2F4+Erastin
	97.9668	45.1656	145.425	91.2556
	99.3789	55.0212	136.188	91.4303
	102.654	60.051	150.63	80.0461
Figure 6M	Myc-vector	Myc-vector+Erastin	Myc-E2F4	Myc-E2F4+Erastin
	43.1	20.1	75.2	55.6
	38.2	15.5	68.4	45.3
	39.4	13.2	66.1	48.5
Figure 6N	Myc-vector	Myc-vector+Erastin	Myc-E2F4	Myc-E2F4+Erastin
	1.05009	1.98836	0.708144	1.54467
	0.95425	2.08953	0.796293	1.31394
	0.995662	2.1268	0.608164	1.58135
Figure 6O	Myc-vector	Myc-vector+Erastin	Myc-E2F4	Myc-E2F4+Erastin
	101.047	194.812	82.4896	126.28
	98.115	195.826	81.1034	129.999
	100.837	190.249	78.0611	105.758
Figure 6P	Myc-vector	Myc-vector+Erastin	Myc-E2F4	Myc-E2F4+Erastin
	92.1847	276.055	74.4523	153.123
	100.254	288.78	76.8784	167.089
	107.561	259.725	63.5346	173.821
Figure 6R	Myc-vector	Myc-vector+sgMTCH2	Myc-E2F4	Myc-E2F4+sgMTCH2
	100.55	56.5801	157.791	95.6646
	98.8336	60.1452	148.284	97.5792
	100.616	54.0713	153.301	92.2975
Figure 6S	Myc-vector	Myc-vector+sgMTCH2	Myc-E2F4	Myc-E2F4+sgMTCH2
	0.944673	1.91252	0.773084	1.36075
	0.959252	1.75439	0.786542	1.21271
	1.09607	1.84748	0.687851	1.37421
Figure 6T	Myc-vector	Myc-vector+sgMTCH2	Myc-E2F4	Myc-E2F4+sgMTCH2
	100.699	159.331	59.8292	126.521
	100.926	160.629	59.0611	127.647
	98.3746	159.002	58.4649	127.496
Figure 6U	Myc-vector	Myc-vector+sgMTCH2	Myc-E2F4	Myc-E2F4+sgMTCH2
	111.124	143.688	76.595	107.674
	89.5118	153.639	74.7106	119.831
	99.3639	157.853	79.5002	103.056
Figure 6V	HCT116					SW480
	nc	Flag-MTCH2	E2F4i	Flag-MTCH2+E2F4i		nc	Flag-MTCH2	E2F4i	Flag-MTCH2+E2F4i
	104.143	129.878	58.4734	82.846		96.9951	141.14	60.5429	83.438
	99.0837	138.451	64.8474	72.5201		103.492	143.067	58.6724	84.5631
	96.7732	131.44	57.2544	78.0655		99.5125	146.344	63.5102	79.1768

## Sheet: Figure 7
Figure 7
Figure 7D	MTCH2fl/fl	MTCH2cKO			Figure 7E	MTCH2fl/fl	MTCH2cKO			Figure 7F	MTCH2fl/fl	MTCH2cKO
	6	3				18	9				7	7.5
	6	3				17	7				5.5	8.2
	7	2				13	8				7.6	7.3
	8	1				20	6				6.8	8.5
	3	4				14	6				6.5	8
Figure 7G	MTCH2fl/fl	MTCH2cKO			Figure 7H	MTCH2fl/fl	MTCH2cKO			Figure 7I	MTCH2fl/fl	MTCH2cKO
	70.1	44.7				58.4909	124.72				103.134	179.411
	80.3	53.2				61.7804	104.423				99.5285	170.134
	73.2	39.5				44.7163	81.327				97.338	162.846
	69.9	43.2				66.5091	96.7245
	67.7	54.8				55.4071	86.6461
Figure 7J	MTCH2fl/fl	MTCH2cKO
	73.9605	151.766
	130.964	192.729
	92.4507	213.77
	86.7982	237.721
	115.827	187.357

## Sheet: Figure 8
Figure 8
Figure 8A		DMSO					Sorafenib					Sorafenib+Fer-1
	HCT116	106.754	101.462	94.5421	98.4732	98.7689	53.8392	52.5823	54.1473	60.8449	57.8565	79.7607	74.6282	59.0765	83.2912	68.9719
	SW620	102.714	102.572	98.0343	97.2023	99.478	44.0141	36.1842	41.9944	44.1066	47.2215	66.2238	57.8819	68.5778	76.614	61.8075
Figure 8B		DMSO			Sorafenib			Sorafenib+Fer-1
	HCT116	101.391	98.5494	100.06	249.987	239.321	243.579	187.03	185.92	180.911
	SW620	98.5433	100.273	101.184	295.746	282.428	273.506	226.097	221.776	217.497
Figure 8C		DMSO			Sorafenib			Sorafenib+Fer-1
	HCT116	101.169	81.5505	117.281	319.221	377.392	367.697	166.366	252.805	235.806
	SW620	130.576	90.1079	79.3165	493.751	454.275	419.051	236.66	304.173	216.333
Figure 8D		HCT116												SW620
	concentration（uM）	CTRL					sgMTCH2						concentration（uM）	CTRL					sgMTCH2
	0	102.225	101.242	98.9842	99.1252	98.4241	101.955	100.937	102.243	99.1351	95.73		0	112.15	94.6519	96.6325	98.0174	98.5486	98.6906	98.2056	99.7928	98.5528	104.758
	0.2	95.2817	97.5348	98.8131	98.1205	100.673	95.3331	90.4186	94.3774	101.772	97.6519		0.2	92.3139	93.0883	95.8134	101.383	106.615	99.3519	92.1491	92.8379	105.932	110.699
	0.5	95.6622	95.7391	96.8165	99.5485	96.5044	97.2341	99.5373	95.7927	92.6643	94.9936		0.5	110.899	94.1456	87.4741	92.989	94.8653	103.028	99.8975	93.0143	90.8099	85.1997
	1	94.0546	93.9777	94.8413	94.8413	94.9995	91.4579	98.3831	100.033	93.6149	101.01		1	90.3234	98.1564	97.1636	92.9244	92.3437	88.1481	84.9021	93.4331	95.2572	97.39
	2	88.8728	88.9583	86.1195	82.3571	86.1921	88.5699	83.577	85.0759	85.2692	83.4883		2	89.0228	79.8197	86.3721	80.3955	89.6483	87.7348	82.819	77.2033	80.813	78.2669
	5	80.4332	79.4926	78.7786	84.0673	80.9249	65.8255	67.0371	69.147	63.4492	70.2803		5	78.271	78.549	72.7312	76.9853	76.206	56.7741	65.6964	69.543	63.5195	60.7971
	10	59.8001	56.4439	57.1408	57.2006	55.0245	43.8958	45.4208	50.915	52.7429	44.0682		10	53.0444	49.4852	51.9126	54.6974	53.377	26.6952	28.602	31.9031	37.0944	31.6936
	20	30.5349	32.8608	34.417	33.8441	34.7676	24.3843	24.0187	26.3532	27.3507	31.3773		20	36.4004	38.1775	33.9482	36.0926	30.4933	29.4452	32.3384	32.355	26.2874	25.9512
	50	10.6586	9.95742	10.0002	10.0771	11.3854	7.79732	8.14724	8.2308	8.14724	8.76872		50	12.3304	12.107	12.926	12.8665	17.5723	12.532	14.2238	13.5019	11.3416	15.4693
	100	9.38451	8.1532	8.91849	8.55508	9.67952	7.38474	5.62473	6.31411	6.87815	5.58817		100	7.83305	10.9107	9.92783	6.63675	9.24281	11.2589	7.28	6.55806	9.98038	8.19482
Figure 8E		HCT116								SW480
	concentration（uM）	Flag-vector			Flag-MTCH2				concentration（uM）	Flag-vector			Flag-MTCH2
	0	101.774	98.0749	100.151	100.336	100.057	99.6073		0	99.4433	100.334	100.222	101.793	100.159	98.0489
	0.2	101.446	99.2404	99.948	102.703	101.199	100.899		0.2	100.777	101.977	101.231	100.545	99.045	97.5341
	0.5	94.8335	95.2549	96.1863	97.0648	94.6825	96.2896		0.5	94.797	95.6545	97.2911	94.1823	97.8307	101.759
	1	91.0458	93.6108	90.8325	93.6334	92.8376	92.7342		1	91.6808	92.1236	97.7058	99.1625	98.6645	92.1007
	2	80.4006	84.8283	88.179	90.5483	92.7756	93.3078		2	92.4094	92.9643	87.9425	98.1553	95.3518	94.4005
	5	74.3184	69.4381	72.6587	82.8123	77.9805	85.6028		5	83.2963	77.602	81.9287	91.306	87.5401	88.2508
	10	61.9979	63.9282	60.9001	70.2393	73.7016	74.022		10	57.7783	61.0346	63.4782	75.3469	77.4789	77.3446
	20	37.6587	36.8054	35.2706	45.7237	45.4447	43.3053		20	38.4871	41.5585	41.3903	50.9214	46.8925	43.356
	50	11.0874	11.332	7.57544	15.4566	16.0767	17.6477		50	12.5768	11.0131	10.8618	17.123	18.6115	18.8801
	100	8.22581	7.90843	8.00208	11.9942	10.0667	11.803		100	9.38218	8.87776	6.71997	11.835	14.4706	11.0404
Figure 8F	CTRL	sgMTCH2	CTRL+sorafenib	sgMTCH2+sorafenib
	42.1	31.6	20.2	10.2
	41.8	35.7	23.5	8.3
	45.3	33.4	21.8	10.9
Figure 8G	CTRL	sgMTCH2	CTRL+sorafenib	sgMTCH2+sorafenib
	121	73	38	17
	132	56	45	24
	108	60	50	18
Figure 8H	Flag-vector	Flag-MTCH2	Flag-vector+sorafenib	Flag-MTCH2+sorafenib
	30.3	45.2	14.7	24.3
	26.1	42.9	12.1	21.8
	32.5	40.7	11.2	23.9
Figure 8I	Flag-vector	Flag-MTCH2	Flag-vector+sorafenib	Flag-MTCH2+sorafenib
	145	253	48	129
	136	264	54	153
	149	230	45	137
Figure 8J	Days	CTRL					sgMTCH2					CTRL+sorafenib					sgMTCH2+sorafenib
	0	17.54	16.45	15.31	15.78	17.63	17.26	15.63	17.14	16.13	15.69	18	18	18.23	16.52	17.19	17.19	18.98	17.13	15.28	17.22
	4	18.62	19.69	18.96	18.25	19.08	18.96	19.84	18.38	18.63	18.95	18.16	19.02	19.78	19.09	19.25	18.3	19.7	18.56	17.58	17.81
	8	19.16	18.38	19.33	18.01	19.59	20.78	18.78	19.3	20.58	18.18	20.76	20.78	21.88	19.93	19.77	20.48	21.38	19.31	18.94	19.2
	12	20.18	19.68	21.32	18.96	20.28	20.18	19.72	20.59	18.83	18.68	21.6	21.89	19.96	20.75	20.58	20.98	21.49	22.08	20.28	21.78
	16	20.89	19.6	20.89	18.99	18.15	20.31	19.59	19.06	18.8	19.56	20.57	20.83	21.18	21.41	21.69	20.38	21.49	19.18	20.79	20.38
	20	18.28	18.95	18.43	17	23.08	21.72	20.6	19.08	20.98	18.78	20.45	21.62	19.78	21.89	20.4	22.8	22.09	20.85	21.1	20.9
	24	17.19	18.15	17.53	16.11	19.81	22.51	17.55	17.18	20.62	16.53	20.83	19.87	21.41	22.58	19.51	22.16	18.01	20.98	17.21	23.13
	28	16.8	18.24	15.3	16.53	18.03	21.69	20.54	16.85	18.68	16.86	20.09	18.53	18.74	21	21.36	21.93	20.08	18.68	17.89	22.91
Figure 8L	CTRL	sgMTCH2	CTRL+sorafenib	sgMTCH2+sorafenib
	69.06	69.57	35.72	0.6371
	96.15	39.33	5.262	1.377
	140.7	38.7	26.04	0.007609
	81.44	34.91	16.54	0.128
	53	27.79	24.39	0.0574
Figure 8N	CTRL	sgMTCH2	CTRL+sorafenib	sgMTCH2+sorafenib
	36	18	17	4
	30	13	18	6
	21	12	9	2
	15	10	6	1
	14	8	3	0
Figure 8O	CTRL	sgMTCH2	CTRL+sorafenib	sgMTCH2+sorafenib
	0.136905	0.064085	0.079144	0.049248
	0.11239	0.076923	0.069077	0.057271
	0.117647	0.067656	0.058164	0.047645
	0.102843	0.082976	0.061905	0.061487
	0.093733	0.090747	0.067416	0.03361

## Sheet: Supplementary Figure S2
Supplementary Figure S2
Figure S2C			CTRL					sgMTCH2#H1					sgMTCH2#H2							Flag-vector					Flag-MTCH2
		0h	99.0566	97.0555	100.295	102.678	100.915	106.374	90.7746	98.9331	106.419	97.4987	98.0877	90.9964	104.63	101.885	104.401		0h	94.4167	113.5	93.5	98.625	99.9583	104.677	107.188	100.243	94.9293	92.9629
		24h	117.4	141.605	156.994	142.224	137.364	120.809	124.754	142.46	126.053	150.17	142.374	132.08	130.57	136.014	134.367		24h	126.167	144.75	140.167	128.25	126.458	135.093	117.145	105.933	124.676	123.044
		48h	177.673	157.852	180.865	207.023	203.878	177.201	153.443	215.438	221.938	174.332	184.509	192.104	198.28	185.744	211.913		48h	173.75	190.167	176.042	155.25	162.625	158.439	174.462	193.247	176.763	207.932
		72h	310.654	286.021	374.738	313.512	298.504	367.312	365.25	322.664	309.844	277.658	340.516	346.281	310.824	340.562	343.764		72h	342.542	320.667	304.375	309.917	317.583	323.78	328.926	350.808	346.875	308.928
		96h	500.238	533.686	441.538	475.176	436.011	527.344	501.972	444.325	443.832	401.426	443.59	469.485	451.963	506.176	555.54		96h	442.667	510.125	438.208	445.708	405.542	442.473	435.152	464.187	477.952	462.681
Figure S2D		RKO				SW620
		CTRL	sgMTCH2#H1	sgMTCH2#H2		CTRL	sgMTCH2#H1	sgMTCH2#H2
		35.2	23.2	20		44.6	35.2	29.8
		33.9	20.1	18.7		44.8	29.9	26.1
		32.5	17.8	16.2		50.1	32.8	30.2
Figure S2E		CTRL	sgMTCH2#H1	sg+MTCH2
		180	78	190
		160	85	175
		165	90	188
Figure S2F		CTRL	sgMTCH2#H1	sg+MTCH2
		211	53	170
		190	68	191
		180	63	175

## Sheet: Supplementary Figure S3
Supplementary Figure S3
Figure S3C		siCtrl	siCtrl+Fer-1	siMTCH2	siMTCH2+Fer-1
		95.1675	80.7656	139.322	96.987
		103.03	86.4518	152.461	103.514
		101.802	89.395	154.213	107.264
Figure S3D		Erastin(uM)	HCT116			LOVO			SW620			SW480			RKO
		0	100.953	98.5245	100.522	99.72	101.264	99.0162	100.707	98.5854	100.707	97.5193	103.6	98.8803	99.5572	99.9684	100.474
		2.5	92.5012	90.5376	93.5795	97.1036	97.2139	97.5329	93.7898	95.6927	96.7679	92.762	97.357	90.2397	97.8099	97.5411	96.956
		5	92.0434	90.6209	88.5173	95.4576	95.4575	95.9826	88.9146	88.1893	92.8483	93.0117	93.5486	84.2587	92.149	94.4734	93.0424
		10	86.9396	84.3555	85.57	92.3162	89.8063	90.4745	82.4181	83.334	81.9857	88.604	87.3054	86.6561	91.7378	91.9118	90.6626
		20	73.2511	71.7642	73.2246	86.3739	86.3739	85.7439	72.642	69.4279	72.3121	75.2435	80.4253	80.5003	83.9658	84.8039	82.7166
		40	61.8478	62.7294	60.8339	80.5848	79.8923	78.1868	55.4707	56.1106	53.5365	74.9688	73.3081	74.5317	73.3871	75.9409	72.47
Figure S3E		CTRL	CTRL+Erastin	sgMTCH2#1	sgMTCH2#1+Erastin	sgMTCH2#2	sgMTCH2#2+Erastin
		0.909596	1.85518	1.37739	2.49756	1.5633	2.64482
		1.11084	1.78121	1.44669	2.30164	1.63194	2.41759
		0.979565	1.64394	1.51466	2.44425	1.62594	2.28698
Figure S3F		CTRL	CTRL+Erastin	sgMTCH2#1	sgMTCH2#1+Erastin	sgMTCH2#2	sgMTCH2#2+Erastin
		101.651	147.943	120.23	250.871	124.532	258.287
		99.2056	143.652	119.928	244.089	125.312	254.558
		99.1467	143.496	118.808	245.882	122.547	251.408
Figure S3G		CTRL	CTRL+Erastin	sgMTCH2#1	sgMTCH2#1+Erastin	sgMTCH2#2	sgMTCH2#2+Erastin
		94.0191	160.912	119.711	198.213	129.859	196.087
		95.4545	137.275	117.64	176.305	119.773	176.983
		110.526	151.821	124.086	164.308	121.033	149.228
Figure S3H		siCtrl	siCtrl+Erastin	siMTCH2	siMTCH2+Erastin
		102.543	161.07	141.714	224.901
		102.76	170.923	137.714	202.113
		94.6972	169.811	144.4	223.125
Figure S3I		Flag-vector	Flag-vector+Erastin	Flag-MTCH2	Flag-MTCH2+Erastin
		0.954653	1.96379	0.775973	1.43993
		0.971912	1.8775	0.855161	1.56887
		1.07344	1.77394	0.814552	1.52724
Figure S3J		Flag-vector	Flag-vector+Erastin	Flag-MTCH2	Flag-MTCH2+Erastin
		96.5203	204.507	62.4644	136.994
		102.596	206.646	63.32	134.256
		100.884	212.978	63.5767	139.561
Figure S3K		Flag-vector	Flag-vector+Erastin	Flag-MTCH2	Flag-MTCH2+Erastin
		98.3652	188.603	85.2207	156.138
		93.6011	196.919	77.0207	151.839
		108.034	190.172	81.4135	141.203
Figure S3L		Flag-vector	Flag-vector+Erastin	Flag-MTCH2	Flag-MTCH2+Erastin
		103.334	165.988	76.6482	127.384
		101.58	170.824	70.613	135.007
		95.0864	186.172	70.9807	134.89
Figure S3M		CTRL	sgMTCH2	sgMTCH2+Flag-MTCH2	sgMTCH2+Erastin	sgMTCH2+Flag-MTCH2+Erastin
		102.645	82.2056	109.329	52.9041	74.2357
		100.202	85.9763	111.471	54.2395	76.421
		97.1527	76.7995	117.17	60.6883	85.7477
Figure S3N		CTRL	sgMTCH2	sgMTCH2+Flag-MTCH2	sgMTCH2+Erastin	sgMTCH2+Flag-MTCH2+Erastin
		1.13464	1.75818	1.06096	2.96882	1.89856
		0.960292	1.67985	0.908174	2.58492	2.04436
		0.905072	1.44796	0.829068	2.83698	1.72406
Figure S3O		CTRL	sgMTCH2	sgMTCH2+Flag-MTCH2	sgMTCH2+Erastin	sgMTCH2+Flag-MTCH2+Erastin
		101.172	128.403	84.5324	160.807	139.022
		96.2817	131.378	86.2919	159.052	123.497
		102.547	126.15	85.4258	162.823	122.814
Figure S3P		CTRL	sgMTCH2	sgMTCH2+Flag-MTCH2	sgMTCH2+Erastin	sgMTCH2+Flag-MTCH2+Erastin
		103.001	150.711	92.3784	309.585	204.636
		98.7722	167.852	103.436	314.248	213.07
		98.2265	156.388	99.1079	327.954	199.642

[truncated: 4 more sheets: Supplementary Figure S4, Supplementary Figure S5, Supplementary Figure S6, Supplementary Figure S7]
